# Supplementary material for: Reduction of Methyltransferase-like 3-Mediated RNA N6-Methyladenosine Exacerbates the Development of Psoriasis Vulgaris in Imiquimod-Induced Psoriasis-like Mouse Model
Source: Int J Mol Sci. 2022 Oct 21;23(20):12672. doi: 10.3390/ijms232012672 (PMC9603933; doi:10.3390/ijms232012672)
Supplement: Supplementary file 1 [file ijms-23-12672-s001.zip]

Archive with 1 entries (1 files):
- ijms-1880722-supplementary.pdf
